# Supplementary material for: The Association between Maternal B Vitamins in Early Pregnancy and Gestational Diabetes Mellitus: A Prospective Cohort Study
Source: Nutrients. 2022 Nov 25;14(23):5016. doi: 10.3390/nu14235016 (PMC9736031; doi:10.3390/nu14235016)
Supplement: Supplementary file 1 [file nutrients-14-05016-s001.zip]

Archive with 1 entries (1 files):
- nutrients-2024367-Supplementary materials.pdf
